# Supplementary material for: How Alligator Immune Peptides Kill Gram-Negative Bacteria: A Lipid-Scrambling, Squeezing, and Extracting Mechanism Revealed by Theoretical Simulations
Source: Int J Mol Sci. 2023 Jun 30;24(13):10962. doi: 10.3390/ijms241310962 (PMC10342063; doi:10.3390/ijms241310962)
Supplement: Supplementary file 1 [file ijms-24-10962-s001.zip]

Archive with 1 entries (1 files):
- ijms-2437098-supplementary.pdf
